# Supplementary material for: Identifying Breeding Priorities for Blueberry Flavor Using Biochemical, Sensory, and Genotype by Environment Analyses
Source: PLoS One. 2015 Sep 17;10(9):e0138494. doi: 10.1371/journal.pone.0138494 (PMC4574478; doi:10.1371/journal.pone.0138494)
Supplement: S1 Table — (XLSX) [file pone.0138494.s001.xlsx]

## Sheet: S1 Table
S1 Table. Chemical standards and response factors.
Chemical Abstract Services (CAS) registry numbers	Chemical Name	Chemical Formula	Response Factor
590-86-3	3-Methyl Butanal	C5 H10 O	0.14
616-25-1	1-​Penten-​3-​ol	C5 H10 O	0.16
107-87-9	2-​Pentanone	C5 H10 O	0.15
110-62-3	Pentanal	C5 H10 O	0.14
105-37-3	Propanoic acid, ethyl ester	C5 H10 O2	0.11
623-42-7	Butanoic acid, methyl ester	C5 H10 O2	0.11
123-51-3	3-Methyl-1-butanol	C5 H12 O	0.154165
1576-87-0	E-​2-Pentenal	C5 H8 O	0.14
71-41-0	1-​Pentanol	C5 H12 O	0.16
1576-95-0	Z-2-​Penten-​1-​ol	C5 H10 O	0.17
108-88-3	Benzene, methyl-	C7 H8	0.22
556-24-1	Methyl isovalerate	C6 H12 O2	0.13
66-25-1	Hexanal	C6 H12 O	0.12
6728-26-3	E-2-Hexenal	C6 H10 O	0.15
928-95-0	E-2-​Hexen-​1-​ol	C6 H12 O	0.17
111-27-3	1-​Hexanol	C6 H14 O	0.16
123-92-2	Isoamyl acetate	C7 H14 O2	0.13
110-43-0	2-​Heptanone	C7 H14 O	0.17
111-71-7	Heptanal	C7 H14 O	0.16
1191-16-8	Prenyl acetate	C7 H12 O2	0.18
106-70-7	Methyl hexanoate	C7 H14 O2	0.15
7785-70-8	α-Pinene	C10 H16	0.22
928-68-7	6-Methyl-2-​Heptanone	C8 H16 O	0.17
142-62-1	Hexanoic acid	C6 H12 O2	0.14
110-93-0	6-Methyl-5-hepten-2-one	C8 H14 O	0.17
111-13-7	2-​Octanone	C8 H16 O	0.17
123-66-0	Ethyl hexanoate	C8 H16 O2	0.13
3681-71-8	3Z-3-Hexen-1-ol acetate	C8 H14 O2	0.17
142-92-7	Hexyl acetate	C8 H16 O2	0.14
2497-18-9	E-2-Hexenyl acetate	C8 H14 O2	0.17
104-76-7	2-Ethyl-1-​hexanol	C8 H18 O	0.19
5989-27-5	(R)-(+)-Limonene	C10 H16	0.22
470-82-6	1,8-Cineole	C10 H18 O	0.19
122-78-1	Phenylacetaldehyde	C8 H8 O	0.22
821-55-6	2-​Nonanone	C9 H18 O	0.19
78-70-6	Linalool	C10 H18 O	0.19
124-19-6	Nonanal	C9 H18 O	0.17
2639-63-6	Hexyl butyrate	C10 H20 O2	0.16
53398-83-7	E-2-Hexenyl butyrate	C10 H18 O2	0.17
112-40-3	Dodecane	C12 H26	0.23
119-36-8	Methyl salicylate	C8 H8 O3	0.12
106-26-3	Neral	C10 H16 O	0.09
141-27-5	Geranial	C10 H16 O	0.13
112-12-9	2-​Undecanone	C11 H22 O	0.18
629-50-5	Tridecane	C13 H28	0.2
3879-26-3	Neryl acetone	C13 H22 O	0.0875893
689-67-8	Geranyl acetone	C13 H22 O	0.09
1139-30-6	β-Caryophyllene oxide	C15 H24 O	0.12
5989-33-3	Z-Linalool oxide	C10 H18 O2	0.19
43219-68-7	4-Acetyl-1,4-dimethyl-1-cyclohexene	C10 H16 O	0.15
564-94-3	(1R)-(−)-Myrtenal	C10 H14 O	0.15
99-49-0	Carvone	C10 H14 O	0.15
582-16-1	2,7-Dimethyl Naphthalene	C12 H12	0.15
Chemical Abstract Services (CAS) registry numbers, associated chemical name and molecular formula.
No chemical reference standard was available for 5989-33-3 so the RF of 78-70-6 was used instead.
No chemical reference standard was available for 43219-68-7, 564-94-3, 99-49-0, dimethyl napthalene so the RF of internal standard nonyl acetate (0.15) was used instead.
