# Supplementary material for: Identifying Breeding Priorities for Blueberry Flavor Using Biochemical, Sensory, and Genotype by Environment Analyses
Source: PLoS One. 2015 Sep 17;10(9):e0138494. doi: 10.1371/journal.pone.0138494 (PMC4574478; doi:10.1371/journal.pone.0138494)
Supplement: S3 Table — (XLSX) [file pone.0138494.s003.xlsx]

## Sheet: S3 Table
S3 Table. Pairwise relationships between sensory ratings and biochemical measures.
X	Y	Mean of Response	RSquare	P-Value	DF	Sum of Squares	Mean Square	F Ratio
Total Sugar	LSFLAVOR	25.85	0.14	<.0001	1	131.865	131.86	27.2328
TA	LSFLAVOR	25.85	0.05	0.0028	1	49.4171	49.42	9.235
Sucrose	LSFLAVOR	25.85	0.03	0.031	1	26.0118	26.01	4.7333
SSC_TA	LSFLAVOR	25.85	0.03	0.0369	1	24.3832	24.38	4.4288
SSC	LSFLAVOR	25.85	0.24	<.0001	1	222.603	222.6	51.9856
pH	LSFLAVOR	25.85	0.12	<.0001	1	109.874	109.87	22.0725
LSTEXTURE	LSFLAVOR	25.85	0.34	<.0001	1	310.265	310.26	82.9386
LSSWEETNESS	LSFLAVOR	25.85	0.21	<.0001	1	196.661	196.66	44.2714
LSSOURNESS	LSFLAVOR	25.85	0.07	0.0006	1	64.2041	64.2	12.2066
LSOVERALL LIKING	LSFLAVOR	25.85	0.22	<.0001	1	205.876	205.88	46.9472
LSFLAVOR	LSFLAVOR	25.85	1		1	916.29	916.29
Glucose	LSFLAVOR	25.85	0.1	<.0001	1	93.8698	93.87	18.4904
Fructose	LSFLAVOR	25.85	0.16	<.0001	1	144.367	144.37	30.2976
928-95-0	LSFLAVOR	25.85	0	0.4372	1	3.4181	3.42	0.6066
928-68-7	LSFLAVOR	25.85	0.03	0.0314	1	25.9023	25.9	4.7127
821-55-6	LSFLAVOR	25.85	0.03	0.0422	1	23.128	23.13	4.1949
78-70-6	LSFLAVOR	25.85	0.04	0.0072	1	40.0834	40.08	7.4109
7785-70-8	LSFLAVOR	25.85	0	0.3843	1	4.2838	4.28	0.7609
71-41-0	LSFLAVOR	25.85	0	0.621	1	1.3858	1.39	0.2454
689-67-8	LSFLAVOR	25.85	0.03	0.0403	1	23.5466	23.55	4.2728
6728-26-3	LSFLAVOR	25.85	0	0.7113	1	0.7769	0.78	0.1375
66-25-1	LSFLAVOR	25.85	0.01	0.3553	1	4.8353	4.84	0.8594
629-50-5	LSFLAVOR	25.85	0	0.6562	1	1.1237	1.12	0.1989
623-42-7	LSFLAVOR	25.85	0.02	0.0711	1	18.2999	18.3	3.3014
616-25-1	LSFLAVOR	25.85	0	0.6017	1	1.5445	1.54	0.2735
5989-33-3	LSFLAVOR	25.85	0	0.7847	1	0.4232	0.42	0.0749
5989-27-5	LSFLAVOR	25.85	0	0.4294	1	3.5367	3.54	0.6277
590-86-3	LSFLAVOR	25.85	0.02	0.1008	1	15.1482	15.15	2.7232
582-16-1	LSFLAVOR	25.85	0	0.9454	1	0.0266	0.03	0.0047
564-94-3	LSFLAVOR	25.85	0.03	0.0384	1	23.9955	24	4.3565
556-24-1	LSFLAVOR	25.85	0.03	0.0389	1	23.8796	23.88	4.3349
53398-83-7	LSFLAVOR	25.85	0	0.5398	1	2.1307	2.13	0.3776
470-82-6	LSFLAVOR	25.85	0	0.4731	1	2.9161	2.92	0.5172
43219-68-7	LSFLAVOR	25.85	0.03	0.0241	1	28.4294	28.43	5.1872
3879-26-3	LSFLAVOR	25.85	0.03	0.0345	1	25.0224	25.02	4.5482
3681-71-8	LSFLAVOR	25.85	0.01	0.1701	1	10.614	10.61	1.8985
2639-63-6	LSFLAVOR	25.85	0	0.5129	1	2.4257	2.43	0.43
2497-18-9	LSFLAVOR	25.85	0.03	0.0372	1	24.3031	24.3	4.4139
1576-95-0	LSFLAVOR	25.85	0	0.5543	1	1.9821	1.98	0.3512
1576-87-0	LSFLAVOR	25.85	0	0.8001	1	0.3637	0.36	0.0643
142-92-7	LSFLAVOR	25.85	0.01	0.3599	1	4.7428	4.74	0.8429
142-62-1	LSFLAVOR	25.85	0	0.6756	1	0.9932	0.99	0.1758
141-27-5	LSFLAVOR	25.85	0	0.4883	1	2.7204	2.72	0.4824
124-19-6	LSFLAVOR	25.85	0	0.3704	1	4.5401	4.54	0.8067
123-92-2	LSFLAVOR	25.85	0.05	0.0027	1	49.717	49.72	9.2942
123-66-0	LSFLAVOR	25.85	0	0.6679	1	1.0439	1.04	0.1848
123-51-3	LSFLAVOR	25.85	0.08	0.0002	1	76.5651	76.57	14.771
122-78-1	LSFLAVOR	25.85	0.02	0.1053	1	14.7628	14.76	2.6528
119-36-8	LSFLAVOR	25.85	0	0.4288	1	3.5453	3.55	0.6292
1191-16-8	LSFLAVOR	25.85	0.05	0.0057	1	42.3461	42.35	7.8495
1139-30-6	LSFLAVOR	25.85	0.03	0.0198	1	30.2725	30.27	5.535
112-40-3	LSFLAVOR	25.85	0	0.7641	1	0.5107	0.51	0.0903
112-12-9	LSFLAVOR	25.85	0.06	0.0012	1	57.6517	57.65	10.8772
111-71-7	LSFLAVOR	25.85	0.01	0.2382	1	7.8582	7.86	1.4013
111-27-3	LSFLAVOR	25.85	0.02	0.0959	1	15.5989	15.6	2.8056
111-13-7	LSFLAVOR	25.85	0	0.421	1	3.6672	3.67	0.651
110-93-0	LSFLAVOR	25.85	0.06	0.0024	1	50.7846	50.78	9.5055
110-62-3	LSFLAVOR	25.85	0.01	0.3612	1	4.7178	4.72	0.8384
110-43-0	LSFLAVOR	25.85	0.03	0.0338	1	25.2088	25.21	4.583
108-88-3	LSFLAVOR	25.85	0	0.9009	1	0.0881	0.09	0.0156
107-87-9	LSFLAVOR	25.85	0.01	0.1775	1	10.2607	10.26	1.8346
106-70-7	LSFLAVOR	25.85	0.04	0.0101	1	36.8176	36.82	6.7819
106-26-3	LSFLAVOR	25.85	0.01	0.2683	1	6.9254	6.93	1.2337
105-37-3	LSFLAVOR	25.85	0	0.8388	1	0.2346	0.23	0.0415
104-76-7	LSFLAVOR	25.85	0	0.4749	1	2.8917	2.89	0.5129
Total Sugar	LSOVERALL LIKING	22.6	0.2	<.0001	1	719.291	719.29	40.2877
TA	LSOVERALL LIKING	22.6	0.14	<.0001	1	506.219	506.22	26.408
Sucrose	LSOVERALL LIKING	22.6	0.07	0.0008	1	244.607	244.61	11.769
SSC_TA	LSOVERALL LIKING	22.6	0.08	0.0002	1	306.31	306.31	15.0129
SSC	LSOVERALL LIKING	22.6	0.16	<.0001	1	595.055	595.06	31.9566
pH	LSOVERALL LIKING	22.6	0.06	0.0016	1	216.686	216.69	10.3399
LSTEXTURE	LSOVERALL LIKING	22.6	0.14	<.0001	1	495.588	495.59	25.7653
LSSWEETNESS	LSOVERALL LIKING	22.6	0.81	<.0001	1	2938.85	2938.85	707.672
LSSOURNESS	LSOVERALL LIKING	22.6	0.35	<.0001	1	1249.34	1249.34	85.6771
LSOVERALL LIKING	LSOVERALL LIKING	22.6	1		1	3611.62	3611.62
LSFLAVOR	LSOVERALL LIKING	22.6	0.22	<.0001	1	811.473	811.47	46.9472
Glucose	LSOVERALL LIKING	22.6	0.16	<.0001	1	591.961	591.96	31.7578
Fructose	LSOVERALL LIKING	22.6	0.18	<.0001	1	656.586	656.59	35.9952
928-95-0	LSOVERALL LIKING	22.6	0.01	0.3276	1	21.3669	21.37	0.9641
928-68-7	LSOVERALL LIKING	22.6	0.02	0.0659	1	74.8334	74.83	3.4277
821-55-6	LSOVERALL LIKING	22.6	0.02	0.0472	1	87.0101	87.01	3.9992
78-70-6	LSOVERALL LIKING	22.6	0.08	0.0002	1	299.852	299.85	14.6677
7785-70-8	LSOVERALL LIKING	22.6	0	0.4083	1	15.2613	15.26	0.6875
71-41-0	LSOVERALL LIKING	22.6	0.02	0.0954	1	61.6597	61.66	2.8138
689-67-8	LSOVERALL LIKING	22.6	0	0.6543	1	4.4828	4.48	0.2013
6728-26-3	LSOVERALL LIKING	22.6	0.16	<.0001	1	591.707	591.71	31.7415
66-25-1	LSOVERALL LIKING	22.6	0	0.7098	1	3.0963	3.1	0.139
629-50-5	LSOVERALL LIKING	22.6	0.01	0.345	1	19.8878	19.89	0.897
623-42-7	LSOVERALL LIKING	22.6	0.02	0.0611	1	77.6067	77.61	3.5575
616-25-1	LSOVERALL LIKING	22.6	0.08	0.0004	1	272.098	272.1	13.1995
5989-33-3	LSOVERALL LIKING	22.6	0.01	0.3285	1	21.2907	21.29	0.9607
5989-27-5	LSOVERALL LIKING	22.6	0.02	0.0689	1	73.2467	73.25	3.3535
590-86-3	LSOVERALL LIKING	22.6	0.03	0.0172	1	124.631	124.63	5.7902
582-16-1	LSOVERALL LIKING	22.6	0	0.8896	1	0.4305	0.43	0.0193
564-94-3	LSOVERALL LIKING	22.6	0	0.4449	1	13.0256	13.03	0.5864
556-24-1	LSOVERALL LIKING	22.6	0	0.6792	1	3.8217	3.82	0.1716
53398-83-7	LSOVERALL LIKING	22.6	0	0.5667	1	7.3316	7.33	0.3295
470-82-6	LSOVERALL LIKING	22.6	0.18	<.0001	1	636.754	636.75	34.6753
43219-68-7	LSOVERALL LIKING	22.6	0.02	0.098	1	60.7096	60.71	2.7697
3879-26-3	LSOVERALL LIKING	22.6	0	0.4709	1	11.6075	11.61	0.5223
3681-71-8	LSOVERALL LIKING	22.6	0.03	0.0298	1	104.008	104.01	4.8036
2639-63-6	LSOVERALL LIKING	22.6	0.01	0.2693	1	27.1828	27.18	1.2285
2497-18-9	LSOVERALL LIKING	22.6	0	0.4544	1	12.4937	12.49	0.5624
1576-95-0	LSOVERALL LIKING	22.6	0.13	<.0001	1	465.963	465.96	23.9969
1576-87-0	LSOVERALL LIKING	22.6	0.08	0.0004	1	273.37	273.37	13.2662
142-92-7	LSOVERALL LIKING	22.6	0.03	0.0345	1	98.5782	98.58	4.5458
142-62-1	LSOVERALL LIKING	22.6	0.03	0.0178	1	123.429	123.43	5.7324
141-27-5	LSOVERALL LIKING	22.6	0	0.8623	1	0.673	0.67	0.0302
124-19-6	LSOVERALL LIKING	22.6	0.01	0.1873	1	38.6779	38.68	1.7537
123-92-2	LSOVERALL LIKING	22.6	0.02	0.0625	1	76.7874	76.79	3.5191
123-66-0	LSOVERALL LIKING	22.6	0	0.8784	1	0.5235	0.52	0.0235
123-51-3	LSOVERALL LIKING	22.6	0.04	0.0064	1	162.424	162.42	7.6287
122-78-1	LSOVERALL LIKING	22.6	0.03	0.0354	1	97.6723	97.67	4.5029
119-36-8	LSOVERALL LIKING	22.6	0.02	0.0757	1	69.8447	69.84	3.1947
1191-16-8	LSOVERALL LIKING	22.6	0	0.4227	1	14.3457	14.35	0.646
1139-30-6	LSOVERALL LIKING	22.6	0.02	0.0873	1	64.7795	64.78	2.9588
112-40-3	LSOVERALL LIKING	22.6	0.02	0.1075	1	57.4746	57.47	2.6197
112-12-9	LSOVERALL LIKING	22.6	0.01	0.2497	1	29.5059	29.51	1.3344
111-71-7	LSOVERALL LIKING	22.6	0.02	0.049	1	85.6239	85.62	3.9339
111-27-3	LSOVERALL LIKING	22.6	0	0.7167	1	2.9445	2.94	0.1322
111-13-7	LSOVERALL LIKING	22.6	0	0.6744	1	3.9452	3.95	0.1772
110-93-0	LSOVERALL LIKING	22.6	0	0.8617	1	0.6785	0.68	0.0304
110-62-3	LSOVERALL LIKING	22.6	0.01	0.123	1	52.8003	52.8	2.4035
110-43-0	LSOVERALL LIKING	22.6	0.01	0.183	1	39.4357	39.44	1.7884
108-88-3	LSOVERALL LIKING	22.6	0.01	0.3522	1	19.3015	19.3	0.8704
107-87-9	LSOVERALL LIKING	22.6	0	0.8377	1	0.9377	0.94	0.0421
106-70-7	LSOVERALL LIKING	22.6	0.01	0.2105	1	34.8889	34.89	1.5802
106-26-3	LSOVERALL LIKING	22.6	0.01	0.2277	1	32.391	32.39	1.4661
105-37-3	LSOVERALL LIKING	22.6	0.02	0.0607	1	77.8295	77.83	3.568
104-76-7	LSOVERALL LIKING	22.6	0	0.4383	1	13.4093	13.41	0.6037
Total Sugar	LSSOURNESS	15.47	0.04	0.0083	1	223.98	223.98	7.1317
TA	LSSOURNESS	15.47	0.56	<.0001	1	2981.56	2981.56	207.282
Sucrose	LSSOURNESS	15.47	0.03	0.0275	1	157.498	157.5	4.9502
SSC_TA	LSSOURNESS	15.47	0.41	<.0001	1	2182.59	2182.59	112.994
SSC	LSSOURNESS	15.47	0.01	0.1659	1	62.7596	62.76	1.9369
pH	LSSOURNESS	15.47	0.59	<.0001	1	3148.78	3148.78	235.831
LSTEXTURE	LSSOURNESS	15.47	0.07	0.0008	1	354.02	354.02	11.5679
LSSWEETNESS	LSSOURNESS	15.47	0.46	<.0001	1	2442.39	2442.39	137.892
LSSOURNESS	LSSOURNESS	15.47	1	<.0001	1	5311.79	5311.79	9.46e+17
LSOVERALL LIKING	LSSOURNESS	15.47	0.35	<.0001	1	1837.47	1837.47	85.6771
LSFLAVOR	LSSOURNESS	15.47	0.07	0.0006	1	372.195	372.19	12.2066
Glucose	LSSOURNESS	15.47	0.04	0.0151	1	190.738	190.74	6.0338
Fructose	LSSOURNESS	15.47	0.03	0.019	1	177.983	177.98	5.6164
928-95-0	LSSOURNESS	15.47	0	0.7519	1	3.2872	3.29	0.1003
928-68-7	LSSOURNESS	15.47	0	0.8993	1	0.5263	0.53	0.0161
821-55-6	LSSOURNESS	15.47	0.13	<.0001	1	666.937	666.94	23.261
78-70-6	LSSOURNESS	15.47	0	0.4083	1	22.4368	22.44	0.6872
7785-70-8	LSSOURNESS	15.47	0.02	0.0926	1	92.2498	92.25	2.8632
71-41-0	LSSOURNESS	15.47	0	0.5334	1	12.7431	12.74	0.3896
689-67-8	LSSOURNESS	15.47	0.02	0.079	1	100.523	100.52	3.1249
6728-26-3	LSSOURNESS	15.47	0.17	<.0001	1	903.235	903.23	33.191
66-25-1	LSSOURNESS	15.47	0	0.4595	1	17.9605	17.96	0.5496
629-50-5	LSSOURNESS	15.47	0	0.6399	1	7.1946	7.19	0.2197
623-42-7	LSSOURNESS	15.47	0	0.7957	1	2.2054	2.21	0.0673
616-25-1	LSSOURNESS	15.47	0.07	0.001	1	346.295	346.3	11.2979
5989-33-3	LSSOURNESS	15.47	0.01	0.2378	1	45.6307	45.63	1.4037
5989-27-5	LSSOURNESS	15.47	0	0.8336	1	1.4519	1.45	0.0443
590-86-3	LSSOURNESS	15.47	0.01	0.1327	1	73.8525	73.85	2.2841
582-16-1	LSSOURNESS	15.47	0	0.6027	1	8.9056	8.91	0.2721
564-94-3	LSSOURNESS	15.47	0	0.3903	1	24.2141	24.21	0.7419
556-24-1	LSSOURNESS	15.47	0.16	<.0001	1	839.934	839.93	30.428
53398-83-7	LSSOURNESS	15.47	0.02	0.1147	1	81.2022	81.2	2.515
470-82-6	LSSOURNESS	15.47	0.12	<.0001	1	634.233	634.23	21.9657
43219-68-7	LSSOURNESS	15.47	0.01	0.1981	1	54.2079	54.21	1.6703
3879-26-3	LSSOURNESS	15.47	0.02	0.0782	1	101.056	101.06	3.1418
3681-71-8	LSSOURNESS	15.47	0.06	0.0025	1	293.042	293.04	9.4591
2639-63-6	LSSOURNESS	15.47	0	0.9604	1	0.0811	0.08	0.0025
2497-18-9	LSSOURNESS	15.47	0.06	0.0018	1	310.864	310.86	10.0701
1576-95-0	LSSOURNESS	15.47	0.12	<.0001	1	643.727	643.73	22.3399
1576-87-0	LSSOURNESS	15.47	0.08	0.0003	1	413.294	413.29	13.6682
142-92-7	LSSOURNESS	15.47	0	0.6067	1	8.7074	8.71	0.266
142-62-1	LSSOURNESS	15.47	0.03	0.022	1	169.796	169.8	5.3495
141-27-5	LSSOURNESS	15.47	0	0.5244	1	13.3145	13.31	0.4071
124-19-6	LSSOURNESS	15.47	0.01	0.1501	1	67.6774	67.68	2.0907
123-92-2	LSSOURNESS	15.47	0.02	0.0948	1	90.9802	90.98	2.8231
123-66-0	LSSOURNESS	15.47	0.01	0.1443	1	69.6389	69.64	2.1521
123-51-3	LSSOURNESS	15.47	0	0.895	1	0.5729	0.57	0.0175
122-78-1	LSSOURNESS	15.47	0	0.4239	1	20.9897	20.99	0.6427
119-36-8	LSSOURNESS	15.47	0.01	0.3499	1	28.6663	28.67	0.879
1191-16-8	LSSOURNESS	15.47	0.03	0.0269	1	158.639	158.64	4.9871
1139-30-6	LSSOURNESS	15.47	0	0.4781	1	16.5211	16.52	0.5054
112-40-3	LSSOURNESS	15.47	0	0.917	1	0.3574	0.36	0.0109
112-12-9	LSSOURNESS	15.47	0.05	0.0061	1	241.915	241.92	7.73
111-71-7	LSSOURNESS	15.47	0.04	0.0115	1	205.977	205.98	6.5353
111-27-3	LSSOURNESS	15.47	0.01	0.1476	1	68.5338	68.53	2.1175
111-13-7	LSSOURNESS	15.47	0.01	0.1922	1	55.631	55.63	1.7146
110-93-0	LSSOURNESS	15.47	0.1	<.0001	1	527.677	527.68	17.8682
110-62-3	LSSOURNESS	15.47	0.01	0.1326	1	73.8646	73.86	2.2845
110-43-0	LSSOURNESS	15.47	0	0.8312	1	1.4936	1.49	0.0456
108-88-3	LSSOURNESS	15.47	0	0.4226	1	21.1066	21.11	0.6463
107-87-9	LSSOURNESS	15.47	0.01	0.1475	1	68.5636	68.56	2.1184
106-70-7	LSSOURNESS	15.47	0.01	0.2446	1	44.3348	44.33	1.3635
106-26-3	LSSOURNESS	15.47	0	0.4862	1	15.9235	15.92	0.4871
105-37-3	LSSOURNESS	15.47	0.01	0.1584	1	65.029	65.03	2.0078
104-76-7	LSSOURNESS	15.47	0.01	0.1488	1	68.1074	68.11	2.1041
Total Sugar	LSSWEETNESS	22.96	0.26	<.0001	1	525.314	525.31	58.0747
TA	LSSWEETNESS	22.96	0.27	<.0001	1	543.708	543.71	60.8724
Sucrose	LSSWEETNESS	22.96	0.08	0.0004	1	149.893	149.89	13.1915
SSC_TA	LSSWEETNESS	22.96	0.22	<.0001	1	436.567	436.57	45.5074
SSC	LSSWEETNESS	22.96	0.25	<.0001	1	502.12	502.12	54.6457
pH	LSSWEETNESS	22.96	0.16	<.0001	1	310.597	310.6	29.949
LSTEXTURE	LSSWEETNESS	22.96	0.03	0.0264	1	59.8348	59.83	5.0202
LSSWEETNESS	LSSWEETNESS	22.96	1		1	1990.68	1990.68
LSSOURNESS	LSSWEETNESS	22.96	0.46	<.0001	1	915.326	915.33	137.892
LSOVERALL LIKING	LSSWEETNESS	22.96	0.81	<.0001	1	1619.86	1619.86	707.672
LSFLAVOR	LSSWEETNESS	22.96	0.21	<.0001	1	427.254	427.25	44.2714
Glucose	LSSWEETNESS	22.96	0.2	<.0001	1	395.862	395.86	40.2112
Fructose	LSSWEETNESS	22.96	0.27	<.0001	1	531.547	531.55	59.0148
928-95-0	LSSWEETNESS	22.96	0	0.3764	1	9.6216	9.62	0.7868
928-68-7	LSSWEETNESS	22.96	0.02	0.0658	1	41.3021	41.3	3.4323
821-55-6	LSSWEETNESS	22.96	0.03	0.0326	1	55.4848	55.48	4.6448
78-70-6	LSSWEETNESS	22.96	0.07	0.0006	1	140.397	140.4	12.2923
7785-70-8	LSSWEETNESS	22.96	0.01	0.3584	1	10.3712	10.37	0.8484
71-41-0	LSSWEETNESS	22.96	0	0.4667	1	6.5205	6.52	0.5324
689-67-8	LSSWEETNESS	22.96	0	0.5745	1	3.8826	3.88	0.3166
6728-26-3	LSSWEETNESS	22.96	0.13	<.0001	1	261.584	261.58	24.5079
66-25-1	LSSWEETNESS	22.96	0	0.9772	1	0.0101	0.01	0.0008
629-50-5	LSSWEETNESS	22.96	0.01	0.2027	1	19.906	19.91	1.6363
623-42-7	LSSWEETNESS	22.96	0.01	0.2421	1	16.796	16.8	1.3785
616-25-1	LSSWEETNESS	22.96	0.04	0.0083	1	83.9485	83.95	7.1324
5989-33-3	LSSWEETNESS	22.96	0	0.7468	1	1.284	1.28	0.1046
5989-27-5	LSSWEETNESS	22.96	0	0.7381	1	1.3779	1.38	0.1122
590-86-3	LSSWEETNESS	22.96	0.04	0.0071	1	87.3171	87.32	7.4318
582-16-1	LSSWEETNESS	22.96	0	0.8845	1	0.26	0.26	0.0212
564-94-3	LSSWEETNESS	22.96	0	0.7301	1	1.4665	1.47	0.1194
556-24-1	LSSWEETNESS	22.96	0.05	0.005	1	94.9536	94.95	8.1143
53398-83-7	LSSWEETNESS	22.96	0.01	0.2023	1	19.9386	19.94	1.639
470-82-6	LSSWEETNESS	22.96	0.12	<.0001	1	243.761	243.76	22.6051
43219-68-7	LSSWEETNESS	22.96	0	0.4034	1	8.5855	8.59	0.7017
3879-26-3	LSSWEETNESS	22.96	0	0.6825	1	2.0614	2.06	0.1679
3681-71-8	LSSWEETNESS	22.96	0.02	0.0688	1	40.3907	40.39	3.355
2639-63-6	LSSWEETNESS	22.96	0.01	0.2539	1	15.9828	15.98	1.3112
2497-18-9	LSSWEETNESS	22.96	0.01	0.2721	1	14.8093	14.81	1.2142
1576-95-0	LSSWEETNESS	22.96	0.09	<.0001	1	187.946	187.95	16.8895
1576-87-0	LSSWEETNESS	22.96	0.07	0.0007	1	136.224	136.22	11.9001
142-92-7	LSSWEETNESS	22.96	0.02	0.1045	1	32.2133	32.21	2.6646
142-62-1	LSSWEETNESS	22.96	0.03	0.0214	1	64.1912	64.19	5.3979
141-27-5	LSSWEETNESS	22.96	0	0.798	1	0.8075	0.81	0.0657
124-19-6	LSSWEETNESS	22.96	0.01	0.1863	1	21.4129	21.41	1.7615
123-92-2	LSSWEETNESS	22.96	0.01	0.3023	1	13.0743	13.07	1.071
123-66-0	LSSWEETNESS	22.96	0	0.7711	1	1.0432	1.04	0.0849
123-51-3	LSSWEETNESS	22.96	0.05	0.006	1	90.9933	90.99	7.7596
122-78-1	LSSWEETNESS	22.96	0.01	0.1512	1	25.2314	25.23	2.0797
119-36-8	LSSWEETNESS	22.96	0.02	0.1108	1	31.0928	31.09	2.5705
1191-16-8	LSSWEETNESS	22.96	0	0.7601	1	1.1491	1.15	0.0936
1139-30-6	LSSWEETNESS	22.96	0.01	0.1736	1	22.6929	22.69	1.868
112-40-3	LSSWEETNESS	22.96	0	0.4395	1	7.3529	7.35	0.6006
112-12-9	LSSWEETNESS	22.96	0	0.3994	1	8.7353	8.74	0.714
111-71-7	LSSWEETNESS	22.96	0.02	0.0633	1	42.0655	42.07	3.4972
111-27-3	LSSWEETNESS	22.96	0	0.6779	1	2.1249	2.12	0.1731
111-13-7	LSSWEETNESS	22.96	0	0.866	1	0.3512	0.35	0.0286
110-93-0	LSSWEETNESS	22.96	0	0.4902	1	5.8602	5.86	0.4783
110-62-3	LSSWEETNESS	22.96	0	0.4104	1	8.3368	8.34	0.6813
110-43-0	LSSWEETNESS	22.96	0.01	0.2137	1	18.9694	18.97	1.5586
108-88-3	LSSWEETNESS	22.96	0	0.8728	1	0.316	0.32	0.0257
107-87-9	LSSWEETNESS	22.96	0	0.711	1	1.6911	1.69	0.1377
106-70-7	LSSWEETNESS	22.96	0.01	0.2727	1	14.7745	14.77	1.2113
106-26-3	LSSWEETNESS	22.96	0.01	0.3271	1	11.8005	11.8	0.966
105-37-3	LSSWEETNESS	22.96	0.01	0.2223	1	18.2726	18.27	1.5008
104-76-7	LSSWEETNESS	22.96	0.01	0.2897	1	13.7675	13.77	1.1282
Total Sugar	LSTEXTURE	25.11	0	0.5813	1	2.8124	2.81	0.3053
TA	LSTEXTURE	25.11	0.07	0.0006	1	104.254	104.25	12.1435
Sucrose	LSTEXTURE	25.11	0.01	0.3175	1	9.223	9.22	1.0056
SSC_TA	LSTEXTURE	25.11	0.07	0.0006	1	105.225	105.22	12.2651
SSC	LSTEXTURE	25.11	0	0.5537	1	3.2427	3.24	0.3521
pH	LSTEXTURE	25.11	0.15	<.0001	1	217.483	217.48	27.5775
LSTEXTURE	LSTEXTURE	25.11	1		1	1495.06	1495.06
LSSWEETNESS	LSTEXTURE	25.11	0.03	0.0264	1	44.9377	44.94	5.0202
LSSOURNESS	LSTEXTURE	25.11	0.07	0.0008	1	99.6426	99.64	11.5679
LSOVERALL LIKING	LSTEXTURE	25.11	0.14	<.0001	1	205.153	205.15	25.7653
LSFLAVOR	LSTEXTURE	25.11	0.34	<.0001	1	506.241	506.24	82.9386
Glucose	LSTEXTURE	25.11	0	0.6701	1	1.6794	1.68	0.1822
Fructose	LSTEXTURE	25.11	0	0.6594	1	1.7974	1.8	0.195
928-95-0	LSTEXTURE	25.11	0	0.869	1	0.2519	0.25	0.0273
928-68-7	LSTEXTURE	25.11	0	0.4196	1	6.0174	6.02	0.6547
821-55-6	LSTEXTURE	25.11	0	0.4351	1	5.6277	5.63	0.6121
78-70-6	LSTEXTURE	25.11	0.02	0.0737	1	29.3126	29.31	3.2397
7785-70-8	LSTEXTURE	25.11	0.01	0.2963	1	10.0653	10.07	1.098
71-41-0	LSTEXTURE	25.11	0	0.8647	1	0.2687	0.27	0.0291
689-67-8	LSTEXTURE	25.11	0.03	0.0382	1	39.2354	39.24	4.366
6728-26-3	LSTEXTURE	25.11	0.01	0.3035	1	9.7683	9.77	1.0654
66-25-1	LSTEXTURE	25.11	0.02	0.0799	1	28.1144	28.11	3.1048
629-50-5	LSTEXTURE	25.11	0	0.4095	1	6.2833	6.28	0.6837
623-42-7	LSTEXTURE	25.11	0.04	0.0066	1	66.6523	66.65	7.5592
616-25-1	LSTEXTURE	25.11	0	0.4877	1	4.4508	4.45	0.4837
5989-33-3	LSTEXTURE	25.11	0.05	0.0063	1	67.5987	67.6	7.6717
5989-27-5	LSTEXTURE	25.11	0.01	0.1402	1	20.0105	20.01	2.1977
590-86-3	LSTEXTURE	25.11	0	0.6889	1	1.4826	1.48	0.1608
582-16-1	LSTEXTURE	25.11	0.03	0.0342	1	40.9609	40.96	4.5634
564-94-3	LSTEXTURE	25.11	0.03	0.0289	1	43.5196	43.52	4.857
556-24-1	LSTEXTURE	25.11	0.2	<.0001	1	291.914	291.91	39.3054
53398-83-7	LSTEXTURE	25.11	0	0.9617	1	0.0214	0.02	0.0023
470-82-6	LSTEXTURE	25.11	0.01	0.2308	1	13.2332	13.23	1.4467
43219-68-7	LSTEXTURE	25.11	0	0.6593	1	1.7978	1.8	0.195
3879-26-3	LSTEXTURE	25.11	0.02	0.0483	1	35.679	35.68	3.9606
3681-71-8	LSTEXTURE	25.11	0	0.7731	1	0.7692	0.77	0.0834
2639-63-6	LSTEXTURE	25.11	0.01	0.2806	1	10.7403	10.74	1.1722
2497-18-9	LSTEXTURE	25.11	0.01	0.3394	1	8.4235	8.42	0.9179
1576-95-0	LSTEXTURE	25.11	0	0.9236	1	0.0852	0.09	0.0092
1576-87-0	LSTEXTURE	25.11	0.03	0.0338	1	41.1361	41.14	4.5835
142-92-7	LSTEXTURE	25.11	0.02	0.091	1	26.2166	26.22	2.8915
142-62-1	LSTEXTURE	25.11	0	0.981	1	0.0053	0.01	0.0006
141-27-5	LSTEXTURE	25.11	0.03	0.0215	1	48.1667	48.17	5.3929
124-19-6	LSTEXTURE	25.11	0	0.6575	1	1.8191	1.82	0.1974
123-92-2	LSTEXTURE	25.11	0.05	0.0032	1	78.3586	78.36	8.9603
123-66-0	LSTEXTURE	25.11	0	0.3779	1	7.1804	7.18	0.7818
123-51-3	LSTEXTURE	25.11	0.02	0.0538	1	34.0366	34.04	3.774
122-78-1	LSTEXTURE	25.11	0	0.6856	1	1.5162	1.52	0.1645
119-36-8	LSTEXTURE	25.11	0.01	0.3322	1	8.6778	8.68	0.9458
1191-16-8	LSTEXTURE	25.11	0.04	0.0107	1	59.1459	59.15	6.6729
1139-30-6	LSTEXTURE	25.11	0.06	0.002	1	85.6938	85.69	9.8501
112-40-3	LSTEXTURE	25.11	0	0.8867	1	0.1879	0.19	0.0204
112-12-9	LSTEXTURE	25.11	0.04	0.008	1	63.7578	63.76	7.2163
111-71-7	LSTEXTURE	25.11	0	0.5469	1	3.3562	3.36	0.3645
111-27-3	LSTEXTURE	25.11	0.01	0.2691	1	11.2646	11.26	1.2299
111-13-7	LSTEXTURE	25.11	0.01	0.1624	1	17.9549	17.95	1.9692
110-93-0	LSTEXTURE	25.11	0	0.7603	1	0.8616	0.86	0.0934
110-62-3	LSTEXTURE	25.11	0	0.8615	1	0.2816	0.28	0.0305
110-43-0	LSTEXTURE	25.11	0.12	<.0001	1	180.268	180.27	22.2115
108-88-3	LSTEXTURE	25.11	0.01	0.3038	1	9.7584	9.76	1.0643
107-87-9	LSTEXTURE	25.11	0	0.9287	1	0.0741	0.07	0.008
106-70-7	LSTEXTURE	25.11	0	0.3704	1	7.4076	7.41	0.8067
106-26-3	LSTEXTURE	25.11	0	0.5912	1	2.668	2.67	0.2896
105-37-3	LSTEXTURE	25.11	0.02	0.1124	1	23.1428	23.14	2.5471
104-76-7	LSTEXTURE	25.11	0	0.5095	1	4.0216	4.02	0.4369
