# Supplementary material for: Identifying Breeding Priorities for Blueberry Flavor Using Biochemical, Sensory, and Genotype by Environment Analyses
Source: PLoS One. 2015 Sep 17;10(9):e0138494. doi: 10.1371/journal.pone.0138494 (PMC4574478; doi:10.1371/journal.pone.0138494)
Supplement: S4 Table — (XLSX) [file pone.0138494.s004.xlsx]

## Sheet: S4 Table
S4 Table. Different environment characteristics (per location per season).
Year	Location	Season		Avg Temp (°C)	Avg Hi Temp (°C)	Avg Lo Temp (°C)	Avg RH (%)	Sum Rain (mm)	Avg Solar	Avg Max Solar
2012	H	2012-03-05	2012-04-19	20.2	27.2	13.6	74.9	1.09	245.2	968
	W	2012-03-07	2012-04-21	20.3	29.1	12.6	75.7	1.13	202.7	842.3
	C	2012-03-12	2012-04-24	21	29.1	13.6	71.6	1.81	230.3	881.8
2013	H	2013-02-26	2013-04-15	17.8	26	9.9	72.3	1.45	214.8	844.2
	W	2013-02-28	2013-04-22	16	23.4	9.1	73.8	2.6	203.7	822.8
	C	2013-03-04	2013-04-17	16.8	25.2	8.8	71.9	1.33	205.6	795.4
2014	H	2014-03-11	2014-04-21	20	27.5	12.7	78	3.47	211.7	834.8
	W	2014-02-27	2014-04-27	17.4	24.5	11.2	77.9	3.23	194.7	784.6
	C	2014-03-19	2014-04-29	19.6	27	13.2	78.5	2.68	208.9	853.5
